# Supplementary material for: Chromosome-Level Genome Assembly of Morchella sextelata Reveals Its Early Divergence and Adaptive Evolution
Source: J Fungi (Basel). 2026 May 10;12(5):352. doi: 10.3390/jof12050352 (PMC13208314; doi:10.3390/jof12050352)
Supplement: Supplementary file 1 [file jof-12-00352-s001.zip]

Archive with 1 entries (1 files):
- jof-4269212-supplementary.pdf
